# Supplementary material for: Effect of Bifidobacterium bifidum G9-1 on the Intestinal Environment and Diarrhea-Predominant Irritable Bowel Syndrome (IBS-D)-like Symptoms in Patients with Quiescent Crohn’s Disease: A Prospective Pilot Study
Source: J Clin Med. 2023 May 9;12(10):3368. doi: 10.3390/jcm12103368 (PMC10219535; doi:10.3390/jcm12103368)
Supplement: Supplementary file 1 [file jcm-12-03368-s001.zip]

Archive with 1 entries (1 files):
- jcm-2350737-supplementary.pdf
